# Supplementary material for: Enhancing the Potential of Microhaplotypes for Forensic Applications: Insights from Afghan and Somali Populations
Source: Genes (Basel). 2025 Apr 29;16(5):532. doi: 10.3390/genes16050532 (PMC12111283; doi:10.3390/genes16050532)
Supplement: Supplementary file 1 [file genes-16-00532-s001.zip › Supplementary Tables.xlsx]

## Sheet: Supplementary Table 1.
Supplementary Table 1. List of microhaplotypes where the default noise filter and/or slide function were changed.
Locus	Changed funtion	Noise Filter	Slide
mh01KK-001	Slide	-	2
mh01KK-002	Noise Filter	0.02	-
mh01KK-172	Slide	-	5
mh02KK-003	Slide	-	3
mh02KK-134	Slide	-	3
mh02KK-136	Slide	-	3
mh03KK-020	Noise Filter	0.02	-
mh03KK-150	Slide	-	5
mh04KK-030	Slide	-	3
mh05KK-122	Slide	-	3
mh05KK-123	Slide	-	3
mh05KK-124	Slide	-	3
mh06KK-008	Slide	-	3
mh06KK-031	Slide	-	3
mh08KK-032	Slide	-	3
mh09KK-020	Slide	-	3
mh09KK-033	Slide	-	2
mh09KK-152	Noise Filter	0.025	-
mh09KK-153	Slide	-	3
mh09KK-157	Noise Filter	0.02	-
mh10KK-170	Noise Filter	0.02	-
mh11KK-180	Slide	-	3
mh11KK-187	Slide	-	3
mh12KK-046	Slide	-	3
mh13KK-047	Slide	-	3
mh13KK-213	Slide	-	3
mh13KK-223	Slide	-	3
mh13KK-225	Slide	-	3
mh14KK-048	Slide	-	3
mh15KK-095	Noise Filter	0.02	-
mh16KK-049	Slide	-	3
mh16KK-053	Slide	-	5
mh16KK-302	Slide	-	3
mh17KK-052	Slide	-	3
mh17KK-272	Slide	-	3
mh18KK-293	Noise Filter and Slide	0.025	2
mh20KK-035	Slide	-	3
mh20KK-307	Slide	-	5
mh21KK-315	Slide	-	3
mh22KK-069	Slide	-	4

## Sheet: Supplementary Table 2.
Supplementary Table 2. Variants identified in Somalis and Afghans in the MH-74 plex that were not part of the original MH configuration.
Locus	Position	rs number	Mutation	SNP/Rare SNP	Population	Alleles Generated
mh01KK-172	chr1:1551663	rs74511912	C > T	SNP	Somalia	1
mh01KK-172	chr1:1551566	rs531720810	G > C	Rare SNP	Afghanistan	1
mh01KK-172	chr1:1551640	rs566339665	C > T	Rare SNP	Afghanistan	1
mh01KK-001	chr1:3826640	rs1570783762	G > C	Rare SNP	Somalia	1
mh01KK-001	chr1:3826773	rs199565833	G > A	Rare SNP	Somalia	1
mh01KK-106	chr1:4167401	rs147252798	C > T	SNP	Somalia	1
mh01KK-117	chr1:204664252	rs910514827	C > T	Rare SNP	Somalia	1
mh01KK-117	chr1:204664223	rs923492268	C > T	Rare SNP	Somalia	1
mh02KK-003	chr2:108970021	rs114794866	C > T	Rare SNP	Somalia	1
mh02KK-003	chr2:108969903	rs534812588	G > C	SNP	Afghanistan	1
mh02KK-003	chr2:108969887	?	delT	Rare SNP	Afghanistan	1
mh02KK-201	chr2:144995686	rs1366305304	G > C	Rare SNP	Afghanistan	1
mh03KK-006	chr3:121645385	rs1325036538	C > A	Rare SNP	Afghanistan	1
mh04KK-030	chr4:3664767	rs58827274	C > G	SNP	Somalia and Afghanistan	7
mh04KK-017	chr4:99400447	rs376416128	G > A	Rare SNP	Somalia	1
mh04KK-017	chr4:99400454	rs11941075	G > C	Rare SNP	Somalia	1
mh05KK-123	chr5:33962684	rs146710196	A > C	Rare SNP	Afghanistan	1
mh05KK-124	chr5:33969528	rs142003202	G > C	Rare SNP	Afghanistan	1
mh05KK-124	chr5:33969578	rs1700400057	T > C	Rare SNP	Afghanistan	1
mh06KK-031	chr6:69092707	rs144431882	C > T	SNP	Somalia	1
mh06KK-008	chr6:169256047	rs532252118	C > T	Rare SNP	Afghanistan	1
mh06KK-008	chr6:169256078	rs115242802	T > G	Rare SNP	Afghanistan	1
mh06KK-008	chr6:169256095	?	T > C	Rare SNP	Afghanistan	1
mh09KK-161	chr9:344277	rs553654063	A > G	Rare SNP	Afghanistan	1
mh09KK-161	chr9:344402	rs73378635	G > C	SNP	Somalia	1
mh09KK-157	chr9:132987160	rs867167929	A > G	Rare SNP	Somalia	1
mh09KK-157	chr9:132987209	rs1409862293	C > G	Rare SNP	Afghanistan	1
mh10KK-169	chr10:14166523	rs573786256	C > G	Rare SNP	Afghanistan	1
mh10KK-169	chr10:14166533	rs149361083	T > C	Rare SNP	Somalia and Afghanistan	2
mh10KK-169	chr10:14166649	rs115863527	A > G	SNP	Somalia	1
mh10KK-170	chr10:77150367	rs189273952	C > T	SNP	Afghanistan	1
mh11KK-180	chr11:1669595	rs7105950	A > C	SNP	Somalia	1
mh11KK-180	chr11:1669595	rs7105950	A > G	Rare SNP	Afghanistan	1
mh11KK-180	chr11:1669702	rs137953460	C > T	Rare SNP	Somalia	1
mh11KK-180	chr11:1669729	rs140892495	A > G	Rare SNP	Somalia	1
mh12KK-046	chr12:118451763	rs139873540	G > T	SNP	Somalia and Afghanistan	2
mh12KK-046	chr12:118451674	rs145955605	T > C	Rare SNP	Afghanistan	1
mh13KK-217	chr13:46292001	rs2764589	T > C	SNP	Somalia	1
mh13KK-217	chr13:46291885	rs2764588	T > G	SNP	Somalia	1
mh13KK-223	chr13:110154458	rs374725208	delG	Rare SNP	Afghanistan	1
mh13KK-225	chr13:66138619	rs115260715	A > T	SNP	Somalia	1
mh15KK-067	chr15:46578532	rs79763993	T > C	SNP	Somalia	1
mh15KK-104	chr15:63806394	rs112544777	C > T	SNP	Somalia	1
mh16KK-049	chr16:7159215	rs1305445431	G > T	SNP	Somalia	1
mh16KK-049	chr16:7159227	rs149818672	A > G	Rare SNP	Somalia	1
mh16KK-049	chr16:7159273	rs941357527	G > A	SNP	Afghanistan	1
mh16KK-049	chr16:7159247	rs113511754	A > C	SNP	Somalia and Afghanistan†	1
mh16KK-302	chr16:7537694	rs2152435711	A > G	Rare SNP	Somalia	1
mh16KK-302	chr16:7537773	rs1426821658	C > T	Rare SNP	Somalia	1
mh17KK-014	chr17:4497077	rs75175068	T > C	SNP	Somalia	2
mh17KK-014	chr17:4497102	rs139660911	C > T	Rare SNP	Somalia	1
mh17KK-014	chr17:4497134	rs556513894	T > C	Rare SNP	Somalia and Afghanistan	2
mh17KK-054	chr17:49209762	rs140377156	C > T	SNP	Afghanistan	1
mh18KK-285	chr18:24557337	rs77063583	C > T	SNP	Somalia	1
mh19KK-299	chr19:22546792	rs541624815	T > G	Rare SNP	Somalia	1
mh19KK-299	chr19:22546830	rs139451798	C > T	Rare SNP	Somalia	1
mh19KK-301	chr19:50938535	rs550839559	G > A	SNP	Somalia	1
mh19KK-301	chr19:50938554	rs532361608	C > T	Rare SNP	Afghanistan	1
mh19KK-301	chr19:50938611	rs116833527	T > C	Rare SNP	Somalia	1
mh20KK-307	chr20:16532686.1T	esv1149111	insT	SNP	Afghanistan	2
mh21KK-315	chr21:20507788	rs76016088	G > A	SNP	Somalia	4
mh21KK-315	chr21:20507847.1G	?	insG	SNP	Somalia and Afghanistan	8
mh21KK-315	chr21:20507850	rs1600983377	insA	SNP	Somalia and Afghanistan‡	2
mh21KK-316	chr21:26410744	rs1057501438	A > G	Rare SNP	Somalia	1
mh22KK-061	chr22:44367743, chr22:44367744, chr22:44367745, chr22:44367746, chr22:44367747, chr22:44367748, chr22:44367749, chr22:44367750, chr22:44367751, chr22:44367752, chr22:44367753, chr22:44367754, chr22:44367755, chr22:44367756, chr22:44367757, chr22:44367758	rs550673530	InDel (Deletion of 16bps)	Rare SNP	Afghanistan	1
mh22KK-061	chr22:44367828, chr22:44367829, chr22:44367830, chr22:44367831, chr22:44367832, chr22:44367833, chr22:44367834, chr22:44367835, chr22:44367836, chr22:44367837, chr22:44367838	rs575363646	InDel (Deletion of 11bps)	Rare SNP	Afghanistan	1
mh22KK-061	chr22:44367871.1C	rs139075608	insC	SNP	Somalia	1
* Rare SNPs were only observed once or twice in the data set.
† Rare SNP in Somalis
‡ Rare SNP in Afghans

## Sheet: Supplementary Table 3.
Supplementary Table 3. Allele frequencies in Afghans and Somalis for 72 microhaplotypes.
Locus	Allele	Afghanistan	Alleles called	Somalia	Alleles called
mh01KK-172	ACACG	0.0059524	168	-	174
	ACGCG	0.3631		0.25287
	ACGCG_566[C]	0.0059524		-
	ATACG	0.089286		0.068966
	ATACG_640[T]	0.0059524		-
	ATGCA	0.065476		0.20115
	ATGCG	0.16667		0.27011
	ATGTA	-		0.045977
	CTACG	0.29762		0.16092
mh01KK-001	ATGCGG	0.2381	168	0.23596	178
	GCACAG	0.18452		0.25281
	GCGCAC	0.035714		-
	GCGCAG	0.047619		0.1236
	GCGCGG	0.25		0.25843
	GCGCGG_640[C]	-		0.005618
	GTGCAG	0.20833		0.08427
	GTGCGG_773[A]	-		0.005618
	GTGTGC	0.035714		-
	GTGTGG	-		0.033708
mh01KK-106	CCCAGA	0.41071	168	0.067416	178
	CCCAGG	0.31548		0.58989
	CCCAGG_529[C]	0.0059524		-
	CCTAGG	0.17262		0.23596
	CTCAGG	-		0.050562
	TCCAAG	0.071429		0.044944
	TCCGAG	0.02381		0.011236
mh01KK-205	CCAG	0.16071	168	0.051136	176
	TCAG	0.2381		0.30682
	TTAA	0.2619		0.16477
	TTAG	0.10714		0.19886
	TTGG	0.23214		0.27841
	CACGT	0.047619		0.10112
	CATAC	0.21429		0.33708
	CATGC	0.0059524		0.078652
	CATGC_847[A]	0.0059524		-
	CATGT	0.51786		0.40449
	CATGT_890[A]	0.0059524		-
	CGTGC	0.15476		0.073034
	TATGC	0.047619		-
	TATGT	-		0.005618
mh01KK-117	AACC	0.1131	168	0.23596	178
	AACC_223[T]	-		0.011236
	AACC_252[C]	-		0.011236
	AACT	0.41071		0.27528
	AAGC	0.017857		0.095506
	AAGT	0.02381		0.016854
	AGCC	0.10119		0.089888
	AGCT	0.071429		0.039326
	AGGC	-		0.016854
	CACC	0.16071		0.11798
	CACT	0.089286		0.067416
	CAGC	0.0059524		0.005618
	CGCC	0.0059524		0.016854
mh01KK-002	AA	0.29167	168	0.10112	178
	AG	0.16667		0.64045
	GA	0.26786		0.08427
	GG	0.27381		0.17416
mh02KK-105	AA	0.52976	168	0.29213	178
	GA	0.36905		0.48876
	GG	0.10119		0.2191
mh02KK-003	GTC	0.02381	168	0.011364	176
	TCC	0.27976		0.16477
	TCC_903[C]	0.02381		-
	TTC	0.6369		0.55682
	TTC_021[T]	-		0.0056818
	TTC_del887	0.0059524		-
	TTT	0.029762		0.26136
mh02KK-215	AT	0.22024	168	0.23596	178
	CC	0.36905		0.53933
	CT	0.41071		0.22472
mh02KK-201	GA	0.19048	168	0.29775	178
	GG	0.30952		0.41011
	TA	0.49405		0.29213
	TA_686[C]	0.0059524		-
mh02KK-134	ACCG	0.14286	168	0.40449	178
	ACTA	0.059524		-
	ACTG	0.17857		0.11236
	ATCG	0.20833		0.16854
	ATTA	0.10119		0.011236
	ATTG	0.059524		0.11798
	TCCG	0.029762		-
	TCTA	0.029762		0.016854
	TCTG	0.065476		0.016854
	TTCG	0.0059524		0.011236
	TTTG	0.11905		0.14045
mh02KK-136	GCC	-	168	0.02809	178
	GTA	0.22619		0.050562
	GTC	0.14286		0.17416
	TCA	0.1131		0.20225
	TCC	0.1131		0.21348
	TTA	0.017857		0.08427
	TTC	0.3869		0.24719
mh03KK-006	AA	0.66667	168	0.83146	178
	AG	0.23214		0.16854
	AG_385[A]	0.0059524		-
	TA	0.095238		-
mh03KK-020	CC	0.57143	168	0.39888	178
	CT	0.17262		0.44382
	TT	0.25595		0.1573
mh04KK-010	AA	0.34524	168	0.29775	178
	AG	0.125		0.1573
	GA	0.45238		0.53933
	GG	0.077381		0.005618
mh04KK-030	CCAGG	-	168	0.017442	172
	CCGGG	-		0.040698
	CTAGG	-		0.005814
	TCACC	0.32143		0.069767
	TCAGC	0.20238		0.040698
	TCAGG	-		0.098837
	TCGCC	0.059524		0.005814
	TCGGC	0.35119		0.13372
	TCGGG	-		0.1686
	TTACC	0.011905		-
	TTAGC	0.02381		-
	TTAGG	0.0059524		0.31395
	TTGGC	0.02381		0.05814
	TTGGG	-		0.046512
mh04KK-013	AAGAT	0.19048	168	0.02809	178
	CAGAT	0.14881		0.24157
	CGAAT	0.19643		0.3764
	CGGAC	0.047619		0.039326
	CGGAT	0.19048		0.11236
	CGGGT	0.22619		0.20225
mh04KK-017	ACA	0.077381	168	0.095506	178
	GCA	0.41071		0.20787
	GCA_454[C]	-		0.005618
	GCG	0.375		0.53371
	GCG_447[A]	-		0.011236
	GTA	0.1369		0.14607
mh05KK-062	AAAT	0.047619	168	0.005618	178
	AATC	0.071429		0.022472
	AATT	0.30952		0.63483
	ACTT	0.20238		0.033708
	TATT	0.36905		0.30337
mh05KK-122	AC	0.26786	168	0.32584	178
	CA	0.39286		0.26404
	CC	0.33929		0.41011
mh05KK-123	AC	0.53571	168	0.58989	178
	GC	0.17857		0.10112
	GT	0.27976		0.30899
	GT_684[C]	0.0059524		-
mh05KK-124	CAC	0.089286	168	0.005618	178
	CGC	0.14286		0.02809
	TAC	0.39881		0.7809
	TAC_528[C]	0.011905		-
	TGC	0.24405		0.16854
	TGG	0.10714		0.016854
	TGG_578[C]	0.0059524		-
mh06KK-030	CAT	0.49405	168	0.20225	178
	TAT	0.31548		0.48876
	TCC	0.19048		0.19101
	TCT	-		0.11798
mh06KK-031	AG	0.60714	168	0.9382	178
	AG_707[C]	-		0.016854
	GC	0.39286		0.044944
mh06KK-008	GCAGAG	-	168	0.016854	178
	GCGGAG	-		0.011236
	GCGGGG	-		0.17978
	GCGGGG_078[G]	0.0059524		-
	GGAGAG	-		0.067416
	GGGGAA	-		0.005618
	GGGGAG	-		0.050562
	GGGGGG	-		0.044944
	TCAGAG	0.21429		0.11798
	TCGGAA	0.029762		0.005618
	TCGGAG	0.029762		0.089888
	TCGGGA	0.083333		-
	TCGGGA_047[T]	0.0059524		-
	TCGGGG	0.02381		0.022472
	TGAAAG	0.029762		-
	TGAGAG	0.1369		0.05618
	TGAGAG_095[C]	0.011905		-
	TGAGGA	0.017857		-
	TGAGGG	-		0.022472
	TGGGAA	0.017857		-
	TGGGAG	0.035714		0.11798
	TGGGGG	0.35714		0.19101
mh08KK-032	CCG	0.22619	168	0.091954	174
	CGG	0.0059524		-
	TCA	0.26786		0.54598
	TCG	0.5		0.36207
mh09KK-161	CGGC	-	168	0.061798	178
	CGGG	-		0.50562
	CTGC	-		0.022472
	CTGG	0.35119		0.21348
	CTGG_277[G]	0.0059524		-
	CTGG_402[C]	-		0.011236
	CTTG	0.02381		0.016854
	TGGC	-		0.005618
	TGGG	-		0.016854
	TTGG	0.61905		0.14607
mh09KK-020	ACCC	0.22024	168	0.02809	178
	ACTC	0.125		0.30337
	ACTT	0.33333		0.073034
	ATTC	-		0.10112
		0.32143		0.49438
mh09KK-152	AATCA	-	168	0.011236	178
	AATCG	-		0.005618
	AATTA	0.1369		0.1236
	AATTG	0.14286		0.23596
	AGTCG	0.57143		0.3764
	GAGCA	0.14881		0.24719
mh09KK-153	CAA	0.1988	166	0.25281	178
	CAC	0.036145		-
	CGA	0.03012		0.2191
	CGC	0.0060241		0.050562
	TAA	0.51807		0.46629
	TAC	0.14458		-
	TGA	0.066265		0.011236
mh09KK-157	ACCAT	0.19048	168	0.078652	178
	ACCCT	-		0.061798
	ACTAT	0.077381		0.005618
	GCCAC	0.30952		0.39326
	GCCAT	0.02381		0.044944
	GCCCC	0.0059524		-
	GCCCT	0.22619		0.13483
	GTCAC	0.16071		0.26966
	GTCAC_160[G]	-		0.011236
	GTCAC_209[G]	0.0059524		-
mh10KK-169	AACCA	-	168	0.005618	178
	AACCG	0.035714		0.073034
	AACTA	-		0.005618
	AACTG	0.17262		0.29213
	AATCA	-		0.033708
	AATCG	0.011905		0.02809
	AATCG_533[C]	-		0.005618
	AATTA	-		0.061798
	AATTG	0.02381		0.1236
	AATTG_533[C]	0.0059524		0.005618
	AGCTG	0.0059524		-
	GACCG	0.089286		0.011236
	GACTG	0.58333		0.25843
	GACTG_523[G]	0.0059524		-
	GATCA_649[G]	-		0.016854
	GATCG	0.011905		0.011236
	GATTA	0.029762		-
	GATTG	0.02381		0.067416
mh10KK-170	GAA	0.1369	168	0.12921	178
	GAG	0.46429		0.38764
	GGA	0.18452		0.24157
	TGA	0.18452		0.24157
	TGA_367[T]	0.029762		-
mh11KK-180	AACCCCG	0.02381	168	-	174
	AACCCTC	0.26786		0.16667
	AACCCTG	0.077381		-
	AACCTCG	-		0.057471
	AACCTTC	-		0.0057471
	AACCTTG	0.029762		0.17816
	AATACCC	0.0059524		-
	AATACCG_702[T]	-		0.0057471
	AATACTC	0.047619		0.051724
	AATCCCC	0.1369		0.017241
	AATCCCG	0.16071		0.15517
	AATCCTC	0.053571		0.017241
	AATCCTG	-		0.017241
	ACCCCCG	-		0.074713
	AGCCCTC	0.0059524		-
	GACCCCG	0.18452		0.18391
	GACCCTC	0.0059524		0.034483
	GACCCTC_729[G]	-		0.0057471
	GACCCTG	-		0.0057471
	GATCCCG	-		0.0057471
	GATCCTC	-		0.017241
mh11KK-036	AA	0.29762	168	0.17978	178
	AG	0.41667		0.71348
	CG	0.28571		0.10674
mh11KK-187	CCCA	0.27381	168	0.15169	178
	CCCG	0.089286		0.26966
	CCGG	-		0.016854
	GCCG	0.0059524		-
	GCGG	0.44643		0.24157
	GTGG	0.18452		0.32022
mh11KK-040	AC	0.32143	168	0.2191	178
	CC	0.28571		0.61798
	CG	0.39286		0.16292
mh12KK-202	AACT	0.071429	168	0.022472	178
	AATC	0.47619		0.31461
	AATT	-		0.011236
	AGTC	-		0.005618
	AGTT	0.19048		0.39888
	CATC	0.011905		-
	CATT	0.25		0.24719
mh12KK-046	GAG	0.14286	168	0.4382	178
	GAG_674[C]	0.0059524		-
	GGG	0.089286		0.17978
	GGT	-		0.016854
	TAG	0.4881		0.23034
	TAT	0.0059524		0.02809
	TGG	0.26786		0.10674
mh13KK-213	CACCA	0.11905	168	0.046512	172
	CACCG	0.16071		0.12791
	CATAG	-		0.16279
	CATCA	0.125		0.11628
	CATCG	0.10119		0.31395
	CGCCG	0.029762		0.017442
	TATAG	0.083333		0.087209
	TATCA	0.27976		0.023256
	TATCG	0.10119		0.10465
mh13KK-217	AATACAT	-	168	0.016854	178
	AATACGT	0.02381		0.033708
	AATATGT	0.33929		0.24157
	AATGCAT	-		0.005618
	AATGCGC	-		0.033708
	AATGCGT	0.017857		0.16854
	AATGTGT	0.011905		-
	AGGGCGT	-		0.061798
	AGTACAT	0.0059524		-
	AGTACGT	0.16071		0.11236
	AGTATGT	0.14286		0.005618
	AGTGCAT	0.16667		0.15169
	AGTGCGT	0.029762		0.089888
	AGTGTGT	0.017857		-
	GGTACGT	0.065476		0.011236
	GGTATGT	0.0059524		0.011236
	GGTGCAT	0.011905		0.044944
	GGTGCGT	-		0.011236
mh13KK-047	CC	0.43373	166	0.21839	174
	CT	0.37349		0.67241
	TC	0.060241		0.1092
	TT	0.13253		-
mh13KK-218	CCCC	0.017857	168	-	178
	CCCT	0.125		0.005618
	CCTT	-		0.022472
	CTCC	0.053571		0.022472
	CTCT	0.065476		0.24157
	CTTC	0.071429		0.089888
	CTTT	0.041667		0.16854
	TCCC	0.029762		-
	TCCT	0.035714		0.016854
	TCTC	0.0059524		0.016854
	TCTT	-		0.05618
	TTCC	0.077381		-
	TTCT	0.20833		0.12921
	TTTC	0.041667		0.022472
	TTTT	0.22619		0.20787
mh13KK-225	AATG	0.029762	168	0.005618	178
	ACTG	0.4881		0.14045
	GACG	0.18452		0.095506
	GATA	0.14881		0.25281
	GATG	-		0.14045
	GCTG	0.14881		0.34831
	GCTG_619[T]	-		0.016854
mh13KK-223	CCCCTT	0.13095	168	0.050562	178
	CCGCGT	0.25		0.30337
	CCGCTT	-		0.005618
	CCGTGC	0.095238		0.050562
	CCGTGT	0.30357		0.29775
	CTCCTT	0.017857		-
	CTGCGT	0.16071		0.21348
	CTGCGT_del458	0.011905		-
	CTGTGT	0.0059524		-
	TCGTGT	-		0.033708
	TTCCGT	0.02381		0.044944
mh14KK-048	AGCC	0.035714	168	-	178
	AGCT	0.035714		-
	GACC	0.02381		-
	GACT	0.077381		0.005618
	GATC	0.21429		0.20225
	GGCC	0.077381		0.08427
	GGCT	0.17262		0.12921
	GGTC	0.34524		0.49438
	GGTT	0.017857		0.08427
mh15KK-067	CTTT	-	168	0.039326	178
	TATC	0.0059524		-
	TGTC	0.14881		0.044944
	TGTT	0.36905		0.42135
	TTCT	0.047619		0.078652
	TTTC	0.21429		0.32022
	TTTT	0.21429		0.095506
mh15KK-095	CA	0.93452	168	0.68539	178
	TA	0.053571		0.18539
	TG	0.011905		0.12921
mh15KK-104	CCAG	0.10119	168	0.10795	176
	TCAA	0.16667		0.0056818
	TCAG	0.39881		0.42614
	TCCG	0.33333		0.38068
	TTAG	-		0.079545
mh16KK-049	AACAA	0.017857	168	0.044944	178
	GAAAA	0.27381		0.1236
	GAAAA_227[G]	-		0.005618
	GACAA	0.095238		0.16854
	GACAA_247[C]	0.017857		0.011236
	GACAG	0.1369		0.26966
	GACGG	0.24405		0.17978
	GACGG_273[A]	0.017857		-
	GCCAA	0.19643		0.17416
	GCCAG	-		0.005618
	GCCAG_215[T]	-		0.016854
mh16KK-302	ACTT	0.6131	168	0.38202	178
	GCTC	0.095238		0.02809
	GCTT	0.095238		0.25281
	GCTT_773[T]	-		0.005618
	GTAT	0.14881		0.1573
	GTTC	-		0.005618
	GTTC_694[G]	-		0.011236
	GTTT	0.047619		0.1573
mh16KK-053	CC	0.18452	168	-	178
	CT	0.66667		1
	TT	0.14881		-
mh16KK-061	CC	0.10714	168	0.022472	178
	CT	0.17857		0.46629
	GC	0.36905		0.073034
	GT	0.34524		0.4382
mh17KK-014	CACA	-	168	0.03012	166
	CCCA	0.22619		0.14458
	CCTA	0.15476		0.096386
	CCTA_134[C]	-		0.0060241
	GACA	-		0.18072
	GCCA	0.071429		0.036145
	GCCA_077[C]	-		0.012048
	GCCA_077[C]_102[T]	-		0.0060241
	GCTA	0.54167		0.48795
	GCTA_134[C]	0.0059524		-
mh17KK-052	AGA	0.32738	168	0.14045	178
	AGG	0.20238		0.067416
	GGA	0.35714		0.72472
	GGG	0.1131		0.067416
mh17KK-105	ATA	0.059524	168	0.12921	178
	ATG	0.82143		0.81461
	GCG	0.11905		0.05618
mh17KK-054	AA	0.27381	168	0.16854	178
	AA_762[T]	0.02381		-
	AG	0.20238		0.39326
	GA	-		0.005618
	GG	0.5		0.43258
mh17KK-272	ATCCCT	0.089286	168	0.1573	178
	GCCCCT	0.41071		0.39888
	GTCCAT	0.029762		0.10674
	GTCCCC	0.10119		0.050562
	GTCCCT	0.19643		0.20225
	GTCTCT	0.0059524		0.044944
	GTTCCC	0.16667		0.039326
mh18KK-285	CAGCG	0.071429	168	0.067416	178
	CCACG	0.32143		0.10112
	CCGCG	0.0059524		0.044944
	CCGCT	0.49405		0.29775
	CCGTG	0.10714		0.32022
	TCGCT	-		0.16854
mh18KK-293	AGAAA	0.54167	168	0.36364	176
	AGGAA	0.011905		0.017045
	ATAAA	0.0059524		0.15909
	ATAGA	0.0059524		-
	ATGAA	0.071429		0.27841
	GGAAA	0.18452		0.068182
	GGAAG	0.1131		0.022727
	GGAGA	0.02381		0.017045
	GGGAA	-		0.011364
	GGGGA	-		0.017045
	GTAAA	0.029762		0.011364
	GTAAG	0.0059524		-
	GTAGA	0.0059524		0.028409
	GTGAA	-		0.0056818
mh19KK-299	ACAAA	-	168	0.19101	178
	ACAAA_830[T]	-		0.005618
	ACATG	-		0.005618
	ATAAA	-		0.061798
	ATGAA	0.22024		0.061798
	GCAAA	0.20833		0.08427
	GCAAG	0.20238		0.14045
	GCATG	0.14881		0.29775
	GCGTA	0.19643		0.12921
	GCGTA_792[G]	-		0.005618
	GCGTG	0.02381		0.016854
mh19KK-301	AGGGT	0.029762	168	0.19886	176
	GAAGC	0.375		0.011364
	GGAAT	-		0.022727
	GGAGC	-		0.10227
	GGAGT	0.58929		0.65341
	GGAGT_554[T]	0.0059524		-
	GGAGT_611[C]	-		0.011364
mh20KK-035	CA	0.17262	168	0.32584	178
	CG	0.58929		0.51685
	TG	0.2381		0.1573
mh20KK-307	CA-GA	-	168	0.005618	178
	CC-GA	0.029762		-
	CT-GA	0.29167		0.7191
	CTTGA	-		0.005618
	TC-GA	0.23214		0.022472
	TT-AA	0.19643		0.033708
	TT-GA	0.125		0.20787
	TT-GC	0.089286		0.005618
	TTTGA	0.035714		-
mh20KK-058	CATCA	0.017857	168	-	178
	CATCT	0.33333		0.59551
	TAGCT	0.0059524		0.022472
	TAGTT	0.40476		0.16292
	TATCT	0.23214		0.2191
	TGTCT	0.0059524		-
mh21KK-315	AGA--CC	0.011905	168	-	178
	AGA--TC	0.0059524		-
	AGA--TT	-		0.011236
	AGC--CC	0.017857		0.02809
	AGC--TC	0.24405		0.21348
	AGC--TT	0.017857		-
	AGCG-CC	-		0.005618
	GAA--CC	-		0.033708
	GAC--TC	-		0.050562
	GACG-CC	-		0.005618
	GACG-TC	-		0.005618
	GACG-TT	-		0.011236
	GGA--CC	0.10119		0.11236
	GGA--CT	0.19048		0.15169
	GGA--TC	0.011905		0.005618
	GGA--TT	0.089286		0.08427
	GGC--CC	0.017857		0.033708
	GGC--CT	0.011905		0.05618
	GGC--TC	0.1369		0.12921
	GGC--TT	0.083333		-
	GGC-ACC	-		0.011236
	GGC-ACT	0.011905		0.016854
	GGCG-CC	0.035714		0.011236
	GGCG-CT	-		0.016854
	GGCG-TC	0.0059524		0.005618
	GGCG-TT	0.0059524		-
mh21KK-316	ACAC	0.14286	168	0.19663	178
	ACGC	0.065476		0.25281
	ACGC_744[G]	-		0.011236
	ACGT	0.44048		0.29213
	ATGC	0.1369		0.005618
	GCGC	0.21429		0.24157
mh21KK-320	AACA	0.21429	168	0.20787	178
	AACG	0.15476		0.061798
	GACA	0.16667		0.17416
	GACG	0.1131		0.22472
	GATA	0.077381		0.044944
	GGCA	0.095238		-
	GGCG	0.17857		0.28652
mh21KK-324	CACAGC	0.0059524	168	-	174
	CACTAC	0.10119		0.086207
	CACTGC	0.053571		0.091954
	CGCAAC	-		0.1092
	CGCAGC	0.011905		0.034483
	CGCTAC	0.011905		0.13793
	CGCTGC	0.0059524		0.0057471
	CGTAAC	0.27976		0.18966
	CGTTAC	0.065476		0.16092
	CGTTGC	-		0.011494
	TACAGC	0.0059524		0.0057471
	TGCAGC	0.30357		0.1092
	TGCTGC	0.1369		0.017241
	TGCTGT	-		0.04023
	TGTAAC	0.017857		-
mh22KK-069	AG	0.29762	168	0.2809	178
	GG	0.077381		0.44944
	GT	0.625		0.26966
mh22KK-061	AAA	0.25	168	0.22472	178
	AAA_del743-758	0.011905		-
	AAG	0.083333		0.05618
	GAA	0.39881		0.17416
	GAG	0.059524		0.19663
	GAG_871[insC]	-		0.10112
	GAG_del828-838	0.0059524		-
	GGG	0.19048		0.24719

## Sheet: Supplementary Table 4.
Supplementary Table 4. Forensic and population parameters (alleles called per locus, allele count per locus, polymorphism information content, power of discrimination, probability of exclusion, observed and expected heterozygosity, and effective number of alleles) for Afghans and Somalis.
Locus	Afghanistan								Somalia
	Alleles called	Allele count	PIC	PD	PE	Ho	He	Ae	Alleles called	Allele count	PIC	PD	PE	Ho	He	Ae
mh01KK-001	168	7	0.7681	0.9118	0.5946	0.79762	0.80332	5.0844	178	8	0.757903	0.913016	0.615828	0.80899	0.79452	4.86665
mh01KK-002	168	4	0.6918	0.8787	0.4896	0.7381	0.74487	3.91957	178	4	0.501874	0.742331	0.259762	0.57303	0.54523	2.19891
mh01KK-106	168	6	0.6433	0.8478	0.3297	0.63095	0.70046	3.33845	178	6	0.540845	0.780962	0.313011	0.61798	0.59043	2.44159
mh01KK-117	168	10	0.7443	0.9164	0.6623	0.83333	0.77303	4.40587	178	13	0.810573	0.944073	0.658671	0.83146	0.83489	6.05657
mh01KK-172	168	8	0.6976	0.8883	0.5304	0.7619	0.74387	3.90427	174	6	0.757458	0.920861	0.586303	0.7931	0.79443	4.86452
mh01KK-205	168	5	0.7483	0.9127	0.5098	0.75	0.78821	4.72166	176	5	0.718155	0.894112	0.611755	0.80682	0.76338	4.22619
mh01KK-211	168	8	0.6145	0.8319	0.2995	0.60714	0.66125	2.95203	178	6	0.651426	0.86681	0.458425	0.7191	0.70495	3.38926
mh02KK-003	168	6	0.4485	0.7066	0.1168	0.40476	0.51711	2.07087	176	5	0.531296	0.764205	0.293616	0.60227	0.59773	2.48589
mh02KK-105	168	3	0.4879	0.7401	0.1981	0.5119	0.57635	2.36044	178	3	0.555857	0.790557	0.285521	0.59551	0.63131	2.71231
mh02KK-134	168	11	0.8526	0.9532	0.6855	0.84524	0.8719	7.8064	178	9	0.732034	0.908724	0.553997	0.77528	0.76519	4.25876
mh02KK-136	168	6	0.7175	0.9028	0.4896	0.7381	0.75734	4.12099	178	7	0.784622	0.926651	0.70263	0.85393	0.81623	5.44158
mh02KK-201	168	4	0.5523	0.7704	0.3455	0.64286	0.62753	2.68478	178	3	0.584145	0.808231	0.373262	0.66292	0.66152	2.95438
mh02KK-215	168	3	0.5711	0.8107	0.258	0.57143	0.65048	2.86107	178	3	0.535565	0.775407	0.285521	0.59551	0.60636	2.54039
mh03KK-006	168	4	0.4356	0.6865	0.1675	0.47619	0.49551	1.9822	178	2	0.240993	0.444388	0.0603577	0.29213	0.28185	1.39247
mh03KK-020	168	3	0.512	0.7619	0.1981	0.5119	0.58162	2.39017	178	3	0.538876	0.749653	0.423065	0.69663	0.62268	2.65027
mh04KK-010	168	4	0.5916	0.8129	0.2995	0.60714	0.65847	2.928	178	4	0.525311	0.7595	0.259762	0.57303	0.59906	2.49414
mh04KK-013	168	6	0.7856	0.9331	0.5304	0.7619	0.81815	5.49904	178	6	0.703927	0.887262	0.423065	0.69663	0.7483	3.97298
mh04KK-017	168	4	0.603	0.8294	0.3618	0.65476	0.66995	3.02984	178	6	0.596233	0.819593	0.373262	0.66292	0.64496	2.81658
mh04KK-030	168	8	0.6809	0.8719	0.4896	0.7381	0.73189	3.72981	172	12	0.813771	0.949432	0.692574	0.84884	0.83612	6.10203
mh05KK-062	168	5	0.6705	0.875	0.3786	0.66667	0.72398	3.62293	178	5	0.427444	0.680722	0.123776	0.41573	0.50613	2.02482
mh05KK-122	168	3	0.5846	0.8036	0.3297	0.63095	0.66275	2.96516	178	3	0.581942	0.798637	0.299048	0.60674	0.65962	2.93789
mh05KK-123	168	4	0.5346	0.7727	0.2995	0.60714	0.60643	2.54084	178	3	0.47082	0.718091	0.259762	0.57303	0.54942	2.21936
mh05KK-124	168	7	0.7039	0.8886	0.5514	0.77381	0.74579	3.93376	178	5	0.324633	0.562555	0.103358	0.38202	0.36272	1.56917
mh06KK-008	168	14	0.7725	0.9272	0.4896	0.7381	0.80026	5.00651	178	15	0.87035	0.967555	0.680522	0.8427	0.8865	8.81057
mh06KK-030	168	3	0.5466	0.7874	0.2327	0.54762	0.62382	2.6583	178	4	0.621038	0.839793	0.389426	0.67416	0.67359	3.06363
mh06KK-031	168	2	0.3633	0.6224	0.1491	0.45238	0.4799	1.92271	178	3	0.113415	0.222699	0.0123755	0.1236	0.11814	1.13397
mh08KK-032	168	4	0.5582	0.7914	0.2995	0.60714	0.63081	2.70863	174	3	0.476946	0.736689	0.225191	0.54023	0.56561	2.30208
mh09KK-020	168	4	0.6695	0.8741	0.3959	0.67857	0.72576	3.64644	178	5	0.59108	0.825906	0.313011	0.61798	0.65086	2.86418
mh09KK-152	168	4	0.5696	0.8027	0.2995	0.60714	0.61584	2.60308	178	6	0.678231	0.864032	0.594876	0.79775	0.73021	3.70659
mh09KK-153	166	7	0.6261	0.8524	0.3086	0.61446	0.66857	3.01723	178	5	0.611399	0.831461	0.342254	0.64045	0.67175	3.04646
mh09KK-157	168	8	0.7516	0.9201	0.4699	0.72619	0.78899	4.73911	178	8	0.705434	0.886757	0.495459	0.74157	0.74646	3.94415
mh09KK-161	168	4	0.3977	0.6355	0.2092	0.52381	0.49579	1.9833	178	9	0.632965	0.849388	0.285521	0.59551	0.67619	3.08823
mh10KK-169	168	12	0.5893	0.8217	0.3455	0.64286	0.62197	2.64529	178	15	0.794612	0.942053	0.6371	0.82022	0.82092	5.5841
mh10KK-170	168	5	0.6539	0.8557	0.4137	0.69048	0.70088	3.34314	178	4	0.665521	0.866052	0.373262	0.66292	0.72037	3.57615
mh11KK-036	168	3	0.5826	0.8211	0.258	0.57143	0.66011	2.94213	178	3	0.401988	0.641081	0.123776	0.41573	0.44976	1.81739
mh11KK-040	168	3	0.5868	0.8257	0.2207	0.53571	0.66467	2.98214	178	3	0.484067	0.732988	0.213284	0.52809	0.54663	2.2057
mh11KK-180	168	12	0.8177	0.9314	0.6855	0.84524	0.84196	6.32751	174	17	0.854732	0.95759	0.788381	0.89655	0.8735	7.90514
mh11KK-187	168	5	0.6302	0.7962	0.6394	0.82143	0.68777	3.20277	178	5	0.696822	0.884989	0.423065	0.69663	0.74729	3.9571
mh12KK-046	168	6	0.6094	0.8282	0.3618	0.65476	0.66553	2.9898	178	6	0.666979	0.872365	0.406028	0.68539	0.71415	3.49834
mh12KK-202	168	5	0.6165	0.8319	0.4507	0.71429	0.67322	3.06016	178	6	0.616697	0.820098	0.495459	0.74157	0.684	3.16456
mh13KK-047	166	4	0.5847	0.8024	0.3397	0.63855	0.65513	2.89964	174	3	0.433193	0.67935	0.192578	0.50575	0.49106	1.96487
mh13KK-213	168	8	0.819	0.9481	0.6394	0.82143	0.84281	6.36173	172	9	0.803379	0.94186	0.603363	0.80233	0.8283	5.82411
mh13KK-217	168	13	0.7809	0.9348	0.5728	0.78571	0.80895	5.23423	178	15	0.846267	0.956697	0.70263	0.85393	0.86555	7.43771
mh13KK-218	168	13	0.8523	0.9603	0.709	0.85714	0.87076	7.73754	178	12	0.820811	0.946598	0.658671	0.83146	0.84473	6.44039
mh13KK-223	168	9	0.7625	0.9101	0.5946	0.79762	0.79698	4.92562	178	8	0.728838	0.906451	0.553997	0.77528	0.76976	4.34329
mh13KK-225	168	5	0.6407	0.8526	0.3786	0.66667	0.68663	3.19112	178	7	0.730727	0.908219	0.458425	0.7191	0.7702	4.35161
mh14KK-048	168	9	0.7627	0.9238	0.5728	0.78571	0.79441	4.86405	178	6	0.64553	0.844338	0.247521	0.5618	0.68762	3.20123
mh15KK-067	168	6	0.707	0.888	0.4896	0.7381	0.752	4.03226	178	6	0.653837	0.850903	0.440532	0.70787	0.70501	3.38995
mh15KK-095	168	3	0.1184	0.2163	0.0095	0.10714	0.12439	1.14206	178	3	0.430043	0.680975	0.164082	0.47191	0.48188	1.93005
mh15KK-104	168	4	0.6354	0.8509	0.2714	0.58333	0.69597	3.28915	176	5	0.590931	0.830837	0.32196	0.625	0.65922	2.93444
mh16KK-049	168	8	0.7684	0.9187	0.6623	0.83333	0.80289	5.07331	178	10	0.793796	0.933216	0.770247	0.88764	0.82308	5.65227
mh16KK-053	168	3	0.4479	0.699	0.1875	0.5	0.50235	2.00944	178	1	0	0	0	0	0	1
mh16KK-061	168	4	0.6459	0.8515	0.5098	0.75	0.70545	3.39501	178	4	0.496423	0.714051	0.342254	0.64045	0.58801	2.42724
mh16KK-302	168	5	0.5484	0.7738	0.1675	0.47619	0.58504	2.40987	178	8	0.698521	0.871607	0.615828	0.80899	0.74386	3.90411
mh17KK-014	168	5	0.576	0.7968	0.3144	0.61905	0.6301	2.70343	166	9	0.66286	0.87676	0.33972	0.63855	0.70084	3.34269
mh17KK-052	168	4	0.6579	0.8699	0.3618	0.65476	0.71578	3.5184	178	4	0.415297	0.65118	0.131183	0.42697	0.44849	1.8132
mh17KK-054	168	4	0.569	0.7988	0.3297	0.63095	0.6373	2.7571	178	4	0.552461	0.776922	0.373262	0.66292	0.63334	2.72732
mh17KK-105	168	3	0.2835	0.5159	0.0899	0.35714	0.30938	1.44797	178	3	0.290111	0.518369	0.0911455	0.35955	0.31835	1.46703
mh17KK-272	168	7	0.7121	0.8988	0.5304	0.7619	0.75029	4.00465	178	7	0.726781	0.904179	0.594876	0.79775	0.76201	4.20186
mh18KK-285	168	5	0.5739	0.805	0.3297	0.63095	0.63979	2.77616	178	6	0.727031	0.887767	0.680522	0.8427	0.76792	4.30886
mh18KK-293	168	11	0.6199	0.8421	0.4137	0.69048	0.65683	2.91401	176	12	0.723314	0.904184	0.417791	0.69318	0.76214	4.20415
mh19KK-299	168	6	0.776	0.9235	0.709	0.85714	0.81066	5.2815	178	11	0.80204	0.940538	0.57426	0.78652	0.82797	5.81294
mh19KK-301	168	4	0.4126	0.6491	0.1981	0.5119	0.51426	2.05871	176	6	0.478009	0.72469	0.26705	0.57955	0.52526	2.10642
mh20KK-035	168	3	0.5028	0.7415	0.3144	0.61905	0.56965	2.32369	178	3	0.526744	0.739301	0.327413	0.62921	0.60535	2.53389
mh20KK-058	168	6	0.6045	0.8166	0.432	0.70238	0.67479	3.07494	178	4	0.514464	0.76152	0.173174	0.48315	0.57354	2.34489
mh20KK-307	168	7	0.7673	0.9243	0.4507	0.71429	0.80147	5.03702	178	7	0.391317	0.629718	0.131183	0.42697	0.44042	1.78705
mh21KK-315	168	17	0.8424	0.9541	0.5946	0.79762	0.86249	7.2722	178	21	0.874877	0.96503	0.724971	0.86517	0.88999	9.09008
mh21KK-316	168	5	0.6769	0.875	0.4896	0.7381	0.72092	3.5832	178	6	0.709106	0.878172	0.514584	0.75281	0.75782	4.12916
mh21KK-320	168	7	0.8226	0.9495	0.6394	0.82143	0.84766	6.56426	178	6	0.755196	0.914026	0.594876	0.79775	0.79248	4.81881
mh21KK-324	168	12	0.7649	0.9087	0.5304	0.7619	0.79748	4.93778	174	13	0.863457	0.964725	0.788381	0.89655	0.88114	8.41326
mh22KK-061	168	7	0.69	0.8863	0.432	0.70238	0.73589	3.7863	178	6	0.777208	0.920338	0.747519	0.8764	0.81058	5.27927
mh22KK-069	168	3	0.4399	0.6692	0.2092	0.52381	0.51789	2.07422	178	3	0.573654	0.804444	0.259762	0.57303	0.65003	2.85739
Mean		6.11111	0.629833	0.827604	0.400254	0.66208	0.68156	3.62932		6.55556	0.613947	0.805198	0.411376	0.656735	0.661096	3.69895

## Sheet: Supplementary Table 5.
Supplementary Table 5. Hardy-Weinberg equilibrium after Bonferroni correction in Afghans and Somalis.
Locus	Afghanistan		Somalia			Number of comparisons	0.05/Number of comparisons
	P-value	Significant	P-value	Significant		72	0.000694444
mh01KK-172	0.87788	No	0.97766	No
mh01KK-001	0.0865	No	0.84637	No
mh01KK-106	0.12279	No	0.90895	No
mh01KK-205	0.18113	No	0.90461	No
mh01KK-211	0.29043	No	0.88612	No
mh01KK-117	0.79362	No	0.24999	No
mh01KK-002	0.70025	No	0.1733	No
mh02KK-105	0.32889	No	0.53036	No
mh02KK-003	0.01789	No	0.12097	No
mh02KK-215	0.09852	No	0.90003	No
mh02KK-201	0.12862	No	1	No
mh02KK-134	0.02242	No	0.78063	No
mh02KK-136	0.87726	No	0.36964	No
mh03KK-006	0.88923	No	1	No
mh03KK-020	0.22515	No	0.49388	No
mh04KK-010	0.12353	No	0.26055	No
mh04KK-030	0.48704	No	0.98579	No
mh04KK-013	0.46735	No	0.06778	No
mh04KK-017	0.25536	No	0.59917	No
mh05KK-062	0.32235	No	0.05397	No
mh05KK-122	0.10119	No	0.04594	No
mh05KK-123	0.98147	No	0.9477	No
mh05KK-124	0.88384	No	1	No
mh06KK-030	0.0944	No	0.70964	No
mh06KK-031	0.6497	No	1	No
mh06KK-008	0.13811	No	0.32261	No
mh08KK-032	0.69694	No	0.40497	No
mh09KK-161	0.77369	No	0.22366	No
mh09KK-020	0.83474	No	0.62551	No
mh09KK-152	0.30404	No	0.7155	No
mh09KK-153	0.48518	No	0.48831	No
mh09KK-157	0.55614	No	0.68555	No
mh10KK-169	0.60429	No	0.78549	No
mh10KK-170	0.17427	No	0.22849	No
mh11KK-180	0.01991	No	0.59959	No
mh11KK-036	0.35171	No	0.47461	No
mh11KK-187	0.03372	No	0.328	No
mh11KK-040	0.07439	No	0.82045	No
mh12KK-202	0.95796	No	0.43107	No
mh12KK-046	0.51481	No	0.88342	No
mh13KK-213	0.49999	No	0.41877	No
mh13KK-217	0.77202	No	0.29003	No
mh13KK-047	0.70098	No	0.45059	No
mh13KK-218	0.29702	No	0.28919	No
mh13KK-225	0.40815	No	0.69627	No
mh13KK-223	0.00688	No	0.80494	No
mh14KK-048	0.67539	No	0.00092	No
mh15KK-067	0.3164	No	0.41674	No
mh15KK-095	0.29204	No	0.87842	No
mh15KK-104	0.14812	No	0.24429	No
mh16KK-049	0.82866	No	0.91439	No
mh16KK-302	0.1476	No	0.21901	No
mh16KK-053	0.76991	No	Monomorphic marker
mh16KK-061	0.91356	No	0.0839	No
mh17KK-014	0.04876	No	0.63995	No
mh17KK-052	0.27482	No	0.13533	No
mh17KK-105	0.47396	No	0.62116	No
mh17KK-054	0.59708	No	0.93131	No
mh17KK-272	0.91677	No	0.43509	No
mh18KK-285	0.26667	No	0.31228	No
mh18KK-293	0.74828	No	0.17981	No
mh19KK-299	0.68743	No	0.2857	No
mh19KK-301	0.04519	No	0.78922	No
mh20KK-035	0.59949	No	0.07246	No
mh20KK-307	0.09533	No	0.1931	No
mh20KK-058	0.63382	No	0.2057	No
mh21KK-315	0.02628	No	0.05387	No
mh21KK-316	0.97878	No	0.08556	No
mh21KK-320	0.70783	No	0.70428	No
mh21KK-324	0.05968	No	0.81894	No
mh22KK-069	0.14458	No	0.0734	No
mh22KK-061	0.65328	No	0.26642	No

## Sheet: Supplementary Table 6.
Supplementary Table 6. Comparison between CPE, CPD, and average PIC and He across Afghan, Somali, Danish, Greenlandic, Chinese, and U.S populations.
Population	CPD	CPE	He	PIC
Afghanistan*†	1-1.76E-60	1-7.16E-18	0.681564	0.629833
Somalia*†	1-1.05E-59	1-2.08E-19	0.661095	0.613947
Denmark*†	1-5.49E-54	1-6.95E-17	0.610026	0.563943
Greenland*†	1-7.06E-48	1-1.04E-12	0.604985	0.548982
China*	1-1.93E-50	1-3.47E-14	0.582704	0.531014
U.S. Hispanic	1-7.33E-59	1-9.23E-18	0.664878	-
U.S. African	1-1.18E-59	1-3.47E-18	0.65638	-
U.S. European	1-7.54E-54	1-5.59E-16	0.610019	-
U.S. East Asians	1-2.24E-50	1-1.81E-14	0.595003	-
* Loci in LD were removed for CPD and CPE calculation.
† Loci mh03KK-150 and mh09KK-033 were not considered.

## Sheet: Supplementary Table 7.
Supplementary Table 7. Pairwise FST values calculated for all population pairs based on 72 MHs.
	Afghanistan	Somalia	Denmark	Greenland
Afghanistan	-	0.00000+-0.0000	0.00000+-0.0000	0.00000+-0.0000
Somalia	0.06933	-	0.00000+-0.0000	0.00000+-0.0000
Denmark	0.05649	0.11478	-	0.00000+-0.0000
Greenland	0.09446	0.16389	0.16144	-

## Sheet: Supplementary Table 8.
Supplementary Table 8. Percentages of simulations, where related and unrelated individuals were correctly assigned*, incorrectly assigned†, or the results were inconclusive‡ assuming different LR thresholds (T = 1; T = 10; T = 102; T = 103; T = 104).
			T=1			T=10			T=102			T=103			T=104
Kinship problem	Simulated individuals	Pops	LR<1/T	1/T<LR<T	LR>T	LR<1/T	1/T<LR<T	LR>T	LR<1/T	1/T<LR<T	LR>T	LR<1/T	1/T<LR<T	LR>T	LR<1/T	1/T<LR<T	LR>T
Full Siblings vs Unrelated	Full Siblings	AFG	0.01	0	99.99	0.00333333	0.0133333	99.9833	0	0.0433333	99.9567	0	0.123333	99.8767	0	0.32	99.68
		SOM	0.00666667	0	99.9933	0.00333333	0.01	99.9867	0	0.0566667	99.9433	0	0.126667	99.8733	0	0.313333	99.6867
	Unrelated	AFG	99.99	0	0.01	99.98	0.0166667	0.00333333	99.93	0.07	0	99.8133	0.186667	0	99.4867	0.513333	0
		SOM	99.9967	0	0.00333333	99.9833	0.0166667	0	99.93	0.07	0	99.8133	0.186667	0	99.5033	0.496667	0
Half-Siblings vs Unrelated	Half-Siblings	AFG	2.35667	0	97.6433	0.516667	7.31333	92.17	0.06	19.73	80.21	0.0133333	38.4367	61.55	0	59.7833	40.2167
		SOM	2.20667	0	97.7933	0.503333	6.79	92.7067	0.13	18.0167	81.8533	0.0266667	35.4367	64.5367	0	56.1	43.9
	Unrelated	AFG	97.6833	0	2.31667	92.16	7.38	0.46	79.2233	20.7067	0.07	58.5533	41.4367	0.01	35.1167	64.8833	0
		SOM	97.95	0	2.05	92.7633	6.80333	0.433333	80.39	19.5467	0.0633333	60.3467	39.65	0.00333333	36.63	63.37	0
First Cousins vs Unrelated	First Cousins	AFG	16.2033	0	83.7967	1.71333	51.76	46.5267	0.0333333	85.6533	14.3133	0	97.65	2.35	0	99.7533	0.246667
		SOM	15.97	0	84.03	1.72	49.9067	48.3733	0.03	83.87	16.1	0	96.9967	3.00333	0	99.61	0.39
	Unrelated	AFG	84.8667	0	15.1333	43.6667	54.87	1.46333	7.53333	92.42	0.0466667	0.22	99.78	0	0	100	0
		SOM	85.73	0	14.27	45.42	53.0633	1.51667	8.50667	91.44	0.0533333	0.263333	99.7367	0	0	100	0
* (LR>T) for related individuals and (LR<1/T) for unrelated individuals
† (LR<1/T) for related individuals and (LR>T) for unrelated individuals
‡ (1/T<LR<T)
